# Supplementary material for: Time-Dependent Changes in Malondialdehyde and Free-Hemoglobin in Leukoreduced and Non-Leukoreduced Canine Packed Red Blood Cells Units During Storage
Source: Vet Sci. 2025 Aug 30;12(9):838. doi: 10.3390/vetsci12090838 (PMC12474182; doi:10.3390/vetsci12090838)
Supplement: Supplementary file 1 [file vetsci-12-00838-s001.zip]

Archive with 1 entries (1 files):
- vetsci-3806239-supplementary.xlsx
