# Supplementary material for: Time-Dependent Changes in Malondialdehyde and Free-Hemoglobin in Leukoreduced and Non-Leukoreduced Canine Packed Red Blood Cells Units During Storage
Source: Vet Sci. 2025 Aug 30;12(9):838. doi: 10.3390/vetsci12090838 (PMC12474182; doi:10.3390/vetsci12090838)
Supplement: Supplementary file 1 [file vetsci-12-00838-s001.zip › vetsci-3806239-supplementary.xlsx]

## Sheet: CANI MDA con Grafico TOT
	CANI TRASFUSI MDA MIGLIO
			nM/mL
		ARRIVO (T0)			T1 + 7gg		T2 +14 gg		T3 + 21 gg		T4 + 28		T5 +35 gg		T6 +42 gg
	N° az	Plaama	NLR	LR	NLR	LR	NLR	LR	NLR	LR	NLR	LR	NLR	LR	NLR	LR
1	1	3.614	0.302	0.08	0.168	0.014	0.068	0.278	0.236	0.01	0.312	0.088	0.384	0.12	0.745	0.163
2	2	3.149	0.29	0.06	0.052	0.196	0.044	0.334	0.039	0.234	0.016	0.274	0.109	0.11	0.344	0.243
3	3	3.52	0.301	0.06	0.198	0.141	0.186	0.165	0.145	0.184	0.386	0.158	0.485	0.158	0.542	0.303
4	4	3.273	0.295	0.093	0.234	0.162	0.334	0.151	0.412	0.218	0.389	0.213	0.531	0.112	0.504	0.236
5	5	3.17	0.328	0.063	0.319	0.026	0.305	0.096	0.316	0.13	0.424	0.05	0.436	0.091	0.436	0.091
6	6	3.018	0.059	0.07	0.07	0.042	0.103	0.016	0.101	0.015	0.131	0.012	0.324	0.057	0.564	0.158
	M Tot	3.29067	0.2625	0.071	0.1735	0.0968333	0.173333	0.173333	0.208167	0.131833	0.276333	0.1325	0.378167	0.108	0.5225	0.199
	SD	0.230836	0.146712	0.0132061	0.100931	0.0786344	0.123353	0.11668	0.159249	0.0990766	0.165344	0.100458	0.150688	0.0333287	0.135126	0.0758446
	n	6	3	6	6	6	6	6	3	6	6	6	6	6	6	6
	sem	0.0942386	0.0847041	0.00539135	0.041205	0.0321024	0.0503585	0.0476345	0.0919426	0.0404478	0.0675014	0.041012	0.0615182	0.0136064	0.0551651	0.0309634
	Min	3.018	0.059	0.06	0.052	0.014	0.044	0.016	0.039	0.01	0.016	0.012	0.109	0.057	0.344	0.091
	Max	3.614	0.328	0.093	0.319	0.196	0.334	0.334	0.412	0.234	0.424	0.274	0.531	0.158	0.745	0.303
		Cane 1	Cane 2	Cane 3	Cane 4	Cane 5	Cane 6
T0	NLR	0.302	0.29	0.301	0.295	0.328	0.059
	LR	0.08	0.06	0.06	0.093	0.063	0.07
T1	NLR	0.168	0.052	0.198	0.234	0.319	0.07
	LR	0.014	0.196	0.141	0.162	0.026	0.042
T2	NLR	0.068	0.044	0.186	0.334	0.305	0.103
	LR	0.278	0.334	0.165	0.151	0.096	0.016
T3	NLR	0.236	0.039	0.145	0.412	0.316	0.101
	LR	0.01	0.234	0.184	0.218	0.13	0.015
T4	NLR	0.312	0.016	0.386	0.389	0.424	0.131
	LR	0.088	0.274	0.158	0.213	0.05	0.012
T5	NLR	0.384	0.109	0.485	0.531	0.436	0.324
	LR	0.12	0.11	0.158	0.112	0.091	0.057
T6	NLR	0.745	0.344	0.542	0.504	0.436	0.564
	LR	0.163	0.243	0.303	0.236	0.091	0.158

## Sheet: Grafici MDA
2009 RIASSORBITE
		cane 1
	Plasma	NLR	LR																	cane 1
T0	3.61	0.302	0.08																Plasma	NLR	LR
T1		0.168	0.014															C1	3.61	0.302	0.08
T2		0.068	0.278															C2		0.168	0.014
T3		0.236	0.01															C3		0.068	0.278
T4		0.312	0.088															C4		0.236	0.01
T5		0.384	0.12															C5		0.312	0.088
T6		0.745	0.163															C6		0.384	0.12
																		T6		0.745	0.163
		cane 2
	Plasma	NLR	LR
T0	3.149	0.29	0.06
T1		0.052	0.196
T2		0.068	0.278
T3		0.039	0.234
T4		0.016	0.274
T5		0.109	0.11
T6		0.745	0.163
		cane 3
	Plasma	NLR	LR
T0	3.52	0.301	0.06
T1		0.198	0.141
T2		0.186	0.165
T3		0.145	0.184
T4		0.386	0.158
T5		0.485	0.158
T6		0.542	0.303
		cane 4
	Plasma	NLR	LR
T0	3.273	0.295	0.093
T1		0.234	0.162
T2		0.334	0.151
T3		0.412	0.218
T4		0.389	0.213
T5		0.531	0.112
T6		0.504	0.236
		cane 5
	Plasma	NLR	LR
T0	3.17	0.328	0.063
T1		0.319	0.026
T2		0.305	0.096
T3		0.316	0.13
T4		0.424	0.05
T5		0.436	0.091
T6		0.436	0.091
		cane 6
	Plasma	NLR	LR
T0	3.018	0.059	0.07
T1		0.07	0.042
T2		0.103	0.016
T3		0.101	0.015
T4		0.131	0.012
T5		0.324	0.057
T6		0.564	0.158
		TUTTI
	Plasma	NLR	LR
T0	3.29067	0.2625	0.071
T1		0.1735	0.0968333
T2		0.173333	0.173333
T3		0.208167	0.131833
T4		0.276333	0.1325
T5		0.378167	0.108
T6		0.5225	0.199

## Sheet: Grafico Hb
	Plasma	T0	T1	T2	T3	T4	T5	T6
LR 1+2	0.158877	0.161586	0.13157	0.182258	0.161117	0.179877	0.188528	0.246146
NLR 1+2	0.0678022	0.0213835	0.0464962	0.0628212	0.0884878	0.150341	0.255643	0.39589

## Sheet: Grafico MDA e HB
Grafici MDA + HB
					LR 1+2	NLR 1+2
				Plasma	0.158877	0.0678022
				T0	0.161586	0.0213835
	TUTTI			T1	0.13157	0.0464962
	NLR MDA	LR		T2	0.182258	0.0628212
T0	0.2625	0.071		T3	0.161117	0.0884878
T1	0.1735	0.0968333		T4	0.179877	0.150341
T2	0.173333	0.173333		T5	0.188528	0.255643
T3	0.208167	0.131833		T6	0.246146	0.39589
T4	0.276333	0.1325
T5	0.378167	0.108
T6	0.5225	0.199
		TUTTI CANI TEMPI MDA E HB
	NLR MDA	NLR HB	LR MDA	LR HB
T0	0.2625	0.0213835	0.071	0.161586
T1	0.1735	0.0464962	0.0968333	0.13157
T2	0.173333	0.0628212	0.173333	0.182258
T3	0.208167	0.0884878	0.131833	0.161117
T4	0.276333	0.150341	0.1325	0.179877
T5	0.378167	0.255643	0.108	0.188528
T6	0.5225	0.39589	0.199	0.246146
